# Supplementary material for: Circulating Micro-RNAs Predict the Risk of Recurrence in Triple-Negative Breast Cancer
Source: Cells. 2024 Nov 14;13(22):1884. doi: 10.3390/cells13221884 (PMC11593277; doi:10.3390/cells13221884)
Supplement: Supplementary file 1 [file cells-13-01884-s001.zip]

Archive with 1 entries (1 files):
- cells-3265110-supplementary.pdf
